# Supplementary material for: Association of Fc Gamma Receptor 3B Gene Copy Number Variation with Rheumatoid Arthritis Susceptibility
Source: Genes (Basel). 2022 Nov 29;13(12):2238. doi: 10.3390/genes13122238 (PMC9778311; doi:10.3390/genes13122238)
Supplement: Supplementary file 1 [file genes-13-02238-s001.zip]

Archive with 1 entries (1 files):
- genes-1996544-SI.pdf
